# Supplementary material for: What are the effects of teaching Evidence-Based Health Care (EBHC) at different levels of health professions education? An updated overview of systematic reviews
Source: PLoS One. 2021 Jul 22;16(7):e0254191. doi: 10.1371/journal.pone.0254191 (PMC8297776; doi:10.1371/journal.pone.0254191)
Supplement: S1 Data — (XLSX) [file pone.0254191.s002.xlsx]

## Sheet: Arkusz1
	Primary studies							Systematic reviews
	Study ID	Type of study	Intervention	Participants	Sample size	Outcomes assessed	Location	Ahmandi 2012 [32]	Audet 1993 [33]		Coomarasamy 2004 [12]	Deenadayalan 2008 [34]	Ebbert 2001 [35]	Flores Mateo 2007 [36]	Green 1999 [37]	Harris 2011 [38]	Horsley 2010 [43]	Horsley 2011 [28]	Hyde 2000 [39]	Ilic 2009 [40]	Norman 1998 [41]	Taylor 2000 [44]	Wong 2013 [42]	Ahmadi 2015 [30]; Barandaran 2013 [31]	Ramis 2019 [47]	Rohwer 2017 [8]	Fiander 2015 [29]	Hecht 2016 [45]	Hines 2015 [46]	Wu [48]
1	Akl 2004	CT	MI	UG	40	K, S	USA							x									x
2	Alper 2005	CBA	MI	UG	90	S	USA																	x
3	Aronoff 2010	BA	MI	UG	153	S	USA																x	x
4	Ashktorab et al. 2014	CBA	MI	UG	80	K,A	Iran																		x
5	Baum 2003	BA	SI	R	73	A	USA							x
6	Bazarian 1999	CT	SI	R	32	K, S, B	USA				x	X	x	x		x
7	Bennett 1987	CT	SI	UG	92	S	Canada		x										x		x	x		x
8	Bennet 2011	BA	MI	UG	59	K, A	Australia																x					X
9	Bergold et al., 2013	RCT	MI	medical doctors, undergraduate students, qualified clinicians	120	K, satisfaction	Germany																			X
10	Billingsley 2013	BA	MI	HP (nurses)	31		USA																						x
11	Bolboaca 2006	CBA	MI	UG	40	K	Romania																	x
12	Bradley 2002 (https://www.ncbi.nlm.nih.gov/pmc/articles/PMC100764/)	RCT	SI	R	10	S, A, B	USA				x						x
13	Bradley 2005	RCT	MI	UG, medical doctors	175	K, S, A	Norway													x				x		X
14	Brettle 2013	RCT	MI	Nurses (undergraduate)	77	S	UK																			X
15	Brouwers et al., 2011	RCT	MI	combination of healthcare professionals, clinicians, methodologists, policy makers and trainees	87	S, satisfaction	Canada																			X
16	Bruheim et al. (2014)	BA	MI	HP (nurses)	19	P	USA																							X
17	Burls 1997	BA	SI	HP	1880	K; A	UK												X
18	Cabell 2001	RCT	MI	R	48	S (access to Medline)	UK							x													X
19	Campbell 2013	CRCT	MI	HP ( health practitioners: occupational therapists: IG 23 (31%); CG 26 (42%); physiotherapists: IG 16 (22%); CG 16 (26%); speech pathologist: IG 20 (27%); CG 16 (25%); psychologist: IG 7 (10%); CG 1 (2%); social worker	135	S (number of login)	Australia																				x
20	Caudill 1993	BA	MI	HP, R	70	K, S, A, B	USA				x								X
21	Cheatham 2000	BA	SI	R	9	K	USA	x
22	Chang 2013	BA	MI	HP (nurses)	49	S (critical apprisal)	Taiwan																						x
23	Chen 2003	NCT	SI? (32 hours)	UG (nurses graduated from junior nursing schools with clinical practicum experience)	168	K, S	Taiwan																					X
24	Cheng 2003	RCT	SI	HP	800	K, S, A, B	Hong Kong							x			x
25	Christenbery et al. (2016)	Qual res	MI	HP(nurses)	15	P	USA																							x
26	Courey et al. 2006	NCT	MI	UG (nurses)	58	A	USA																					X
27	Connor et al. (2016)	BA+focus	MI	HP(nurses)	NOT stated	P	USA																							X
28	Crabtree et al. (2016)	BA	MI	HP (nurses)	NOT stated	P	USA																							x
29	Cramer 2001	BA	SI	R	35	K	USA									x
30	Cuddy 1984	BA	SI	UG	18	K	USA		x										X
31	Cullen et al. (2004)	BA+focus	MI	HP (nurses)	6	P	USA																							x
32	Cullen et al. (2011)	BA	MI		489	P	USA																							x
33	Davis 2007	RCT	SI	I, medical doctors, qualified clinicians	55	K, A	UK																	x		X
34	Davis 2008	RCT	SI	UG, medical doctors, undergraduate students	229	K, A	UK																	x		X
35	Dinkevich 2006	BA	SI	R	69	K, S	USA							x
36	Dizon et al., 2014;	RCT	MI	physiotherapists	54	K, S, A, B	Philippines																			X		x
37	Dorsch 2004	CBA	MI	UG	36	A, S	USA																	x
38	Ecoff 2009	BA	MI	HP (nurses)	9	K, S, P	USA																						X
39	Fernandez et al., 2014	Quasi RCT	MI	nurses (postgraduate)	186	K, S	Australia and Hong Kong																			X
40	Forsetlund 2003	RCT	MI	HP, medical doctors, qualified clinicians	148	K, A	Norway							x												x
41	Frasca 1992	CT	SI	UG	92	S	USA												X		x	x		x
42	Friesen et al. (2017)	mix and BA	MI	HP (nurses)	83	P	USA																							X
43	Fritsche 2002	BA	SI	R,UG	266	K, S	Germany	x						x										x
44	Fu 1999	CT	SI	R	24	K	UK				x			x		x
45	Gawlinski et al. (2012)	BA	MI	HP (nurses)	14	P	USA																							X
46	Gehlbach 1980	CT	SI	R	35	K	USA		x		x				x				X		x	x
47	Ghali 2000	CT	SI	UG	60	K, S	USA													x
48	Grad 2001	BA	MI	PG	75	S, A, B	Canada				x
49	Green 1997	CT	MI	R	34	B, K	USA				x			x	x
50	Green 2014	BA	MI	HP	42	P	USA																							X
51	Gruppen 2005	CT	SI	UG	92	S	USA																	x
52	Gulmezoglu 2007	CRCT	MI	HP (hospital obstetric/gynecologic/maternity units. Physicians, nurses, midwives (any practitioner participating in obstetrics and gynecology or maternity care could participat)	40	P	Mexico and Thailand																				X
53	Hadley 2010	RCT	SI	I, medical doctors, qualified clinicians	237	K	UK																	x		x
54	Haidet 2004 (https://link.springer.com/article/10.1023/B:AHSE.0000012213.62043.45)	RCT	SI	R	63	K,A	USA
55	Haines 2003	BA	MI	PG	NOT stated	B	USA				x
56	Haynes 1993 (https://pubmed.ncbi.nlm.nih.gov/8306006/)	RCT	MI	HP	392	S	Canada							x
57	Heller 1984	CT	SI	UG	?	S	Not stated														x
58	Hicks 1994	BA	SI	HP	19	B, S	UK												X
59	Hillson 1993	BA	MI	HP, R	29	S	USA				x								X
60	Hockenberry et al. (2009)	BA	MI	HP (nurses)	137	P	USA																							x
61	Horiuchi et al., 2009 (https://pubmed.ncbi.nlm.nih.gov/18829141/)	RCT	MI	nurses	93	K, satisfaction	Japan																			X
62	Ibbotson 1998	BA	SI	HP	164	K, S	UK				x			x					X
63	Ilic et al., 2013	Quasi RCT	MI	medical doctors, undergraduate students	61	K, S, A	Australia																			x
64	Ilic et al., 2015	RCT	MI	medical doctors, undergraduate students	497	K, S, A, B, self-eficacy	Australia and Malaysia																			x
65	Jack et al. (2003)	BA	MI	HP (nurses)	n/noT stated	P	UK																							X
66	Jalali-Nia et 2011	RCT	MI	UG (nurses)	41	A	Iran																					X
67	Johnson 2009	RCT	SI	UG	129	K, A	Hong Kong																	x
68	Jones 2011	BA	MI	HP (nurses)	37	S (crtical appraisal)	Australia and Hong Kong																						x
69	Kamin et al., 2001 (Kamin, Carol, and Anita Glicken. "Evaluation of Electronic Discussion Groups as a Teaching/Learning Strategy in an Evidence-based Medicine Course: A Pilot..." Education for Health 14.1 (2001): 21-32.)	RCT	MI	undergraduate physician assistants	29	K	USA																			X
70	Kellum 2000	BA	MI	HP	12	K, S	USA				x			x		x
71	Khan 1999	BA	MI	R	8	K, A, B	UK	x			x	X	x			x
72	Kim 2009	CT	MI	UG	150	K, A, B	USA																x		x
73	KIM 2013	BA	SI	HP (nurses)	111	A	USA																					X
74	Kitchens 1989	CT	MI	R	83	K	Canada		x		x				x				X		x	x
75	Kok et al., 2013	RCT	MI	medical doctors, qualified clinicians	132	K, S, A, B	The Netherlands																			x
76	Krueger 2006	RCT	MI	UG	77	K, S	USA																	x
77	Kulier 2009	RCT	SI	R , medical doctors,residents	61	K, A	UK and Netherlands	x																		x
78	Kulier et al., 2012	RCT	MI	medical doctors, residents	204	K, S, A	Argentina, Brazil, Democratic Republic of Congo, India, Philippines, South Africa and Thailand																			x
79	Landry 1994	CT	SI	UG	146	B, K, A	USA												x		x	x		x
80	Langkamp 1992	CT	MI	R	27	K	USA				x	X	x		x
81	Lai 2009	BA	MI	UG	72	S, K	Malaysia																x	x
82	Lai 2010	CBA	MI	UG	65	A	Malaysia																	x
83	Laibhen-Parkes, 2014	RCT	MI	nurses	58	K, S, A (beliefs)																				x
84	Lee 2006	BA	SI	R	29	K, S	USA	x								x
85	Lee 2007	RCT	MI	UG	155	K	Hong Kong																	x
86	Leung 2003	RCT	MI	UG	169	A	Hong Kong																	x
87	Levin et al. 2011	RCT	MI	HP (managers and visiting staff nurses)	46	A	USA																					X
88	Liabsuetrakul et al. 2009	Pre-post					Thailand																		x
89	Liabsuetrakul et al. 2013	Pre-post					Thailand																		x
90	Linzer 1987(https://psycnet.apa.org/record/1988-30916-001)	RCT	SI	R	85	S	USA		x			X	x			x					x
91	Liou 2013	RCT	MI	HP (nurses)	209	K	Taiwan																						X
92	Linzer 1988	RCT	SI	R	44	K, S, B	USA		x		x	X	x	x	x	x		x	x		x	x
93	Lizarondo et al. 2012	BA	MI	UG, HP (Academic background: Undergraduate qualifications, Postgraduate qualifications..)	93	A	Australia																					X
94	Long 2016	RCT		UG	??		USA, Lebanon																		x
95	Lucas 2004	BA	SI	HP	33	B	USA							x
96	MacRae 2004 (https://www.sciencedirect.com/science/article/abs/pii/S0002961003004513)	RCT	MI	HP, medical doctors, qualified clinicians RESIDENTS!!!!!!!!	81	S	Canada					X		x				x		x						X
97	McCluskey 2005	BA	MI	HP	114	K, S, A, B	Australia							x														X
98	McGinn 2002	RCT	SI	PG	10	K, B	USA				x
99	McLeod 2010	RCT	SI	R, medical doctors, residents	441	S, satisfaction	USA, Canada	x																		X
100	Meyer 2007	BA	SI?	MIX (nurse specialists (65 %) or diabetes counsellors without a university degree, 3 % of the participants were dieticians with a university degree)	93	K,S	Germany																					X
101	Morris 1999	BA	SI	HP (nurses)	12	K	UK																						X
102	Mills 2002	CT	SI	UG	83	S	Canada													x
103	Milne et al. (2007)	cross-sectional qualitative	MI	HP (Mix)	15	P	Australia																							X
104	Mulvihill 1981	BA	SI	PG	?	K	Not stated				x				x
105	Radack 1986	CT	SI	UG	34	S	USA		x										x		x	x		x
106	Ramos-Morcillo et al., 2015;	Quasi RCT	MI	nurses	54	K, A, P	Spain																			x
107	Reviriego 2014	BA	MI	HP (nurses)	50	K	Spain																						x
108	Riegelman 1986	CT	MI	UG	296	K, S, B	USA		x										x		x	x
109	Romm 1989	RCT	SI	UG	108	K,S	USA		x
110	Rosenberg 1998	RCT	SI	UG	108	S	UK																	x
111	Ross 2003	CT	SI	R	48	K, B	USA				x			x
112	Sanchez-Mendiola 2004	NCT	SI	UG	131	A,K	Mexico																	x
113	Sastre 2011	CBA	SI	UG	100	B, A	USA																	x
114	Saunders et al., 2016	RCT	MI	nurses	85	K, Self-eficacy	Finland																			X
115	Schaafsma 2007	CT	MI	HP	125	S	Netherlands										x
116	Schilling 2006	RCT	SI		238	K, S	USA							x										x		x
117	Schoenfeld 2000	BA	SI	PG	24	K	USA				x
118	Sciarra et al. (2011)	BA	SI	HP(nurses)	33	P	USA																							x
119	Seelig 1991	BA	SI	R	14	K, S, A, B	USA				x	X			x	x			x
120	Seelig 1993	CT	SI	I	30 (total 44)	K, S, A, B	USA				x								x
121	Selig et al. (2008)	BA	MI	HP (nurses)	NOT stated	P	USA																							X
122	Smith 2000	CT	SI	R	55	K, S, B	USA				x			x						x
123	Stevenson et al. 2004	RCT	SI	HP (therapists of all grades)	27	A	UK																					X
124	Stevermer 1999 (Stevermer, James J., M. Lee Chambliss, and Grant S. Hoekzema. "Distilling the literature: a randomized, controlled trial testing an intervention to improve selection of medical articles for reading." Academic Medicine 74.1 (1999): 70-72.)	RCT	SI	R	59	K, S	USA							x
125	Straus 2005	BA	MI	R	47	P	UK							x
126	Steurer et al. (2010)	BA	MI	HP (nurses)	19	P	USA																							X
127	Swenson 2009	BA	MI	HP (nurses)	17	K	USA																						X
128	Taheri 2008	BA	SI	UG	24	K, S	Iran																x	x
129	Taylor 2004	RCT	SI	HP	145	K, S, A, B	UK				x			x				x		x
130	Toedter 2003	BA	MI	R	14	K, S	USA	x
131	Tsugihashi 2013	BA	MI	HP(nurses)	176	K	Japan																						X
132	Varnell et 2008	BA	MI	HP (nurses)	98	K	USA																					X
133	Villanueva 2001	RCT	SI	HP	52	S, B	Australia							x			x
134	Vinegra 1986	CT	MI	UG,R	47	K	Mexico															x
135	Weberschock 2005	CBA	SI	UG	132	K, S	Germany																	x
136	Weeks et al. (2011)	BA	MI	HP (nurses)	NOT stated	P	USA																							X
137	Welch, Van Lunen, & Hankemeier, 2014	RCT	MI	athletic trainers	473	K	members of the national athletics trainers’ association (NATA) which is a worldwide association																			X
138	Wells et al. (2007)	BA	MI	HP (nurses)	50 and 17 completed	P	USA																							X
139	West 2011	CBA	MI	UG	99	K, S	USA																	x
140	Woo 200	CT	SI	HP (nurses)	97	K	USA																						x
141	Yost et al. 2014	BA	MI	MIX (Registered Nurse, Advance practice nurse, Physicians, Librarian, Other, Not reported, Main job function: Executive officer	21	K, S	Canada																					x
