# Supplementary material for: What are the effects of teaching Evidence-Based Health Care (EBHC) at different levels of health professions education? An updated overview of systematic reviews
Source: PLoS One. 2021 Jul 22;16(7):e0254191. doi: 10.1371/journal.pone.0254191 (PMC8297776; doi:10.1371/journal.pone.0254191)
Supplement: S2 Data — (XLSX) [file pone.0254191.s006.xlsx]

## Sheet: Information
Individual reviews results symbols	Summary graphic effect colours legend
^	consistent improvement reported by all reviews in a comparison or all studies if only single review included for comparison
^	less consistent improvement (improvement in some reviews/studies/certain designs but no all reviews/studies/designs or improvement only in single study with weak design (BA))
v	favours control group
--	reviews included in the comparison or studies included in the review in case of a single review included for a comparison reported no difference between the groups
?	not clear, inconsistent results
	not assessed

## Sheet: Summary
Intervention vs no intervention
Intervention	Comparison	EBHC knowledge	Attitudes	Skills	Behavior	Composite score (knowledge and skills)	Use in clinical practice	Patients outcomes
Mixed group of participants (undergraduate, postgraduate, healthcare professionals, decision-makers, patients) (6 reviews)
Journal Club	control/pre-test	[38]		[38]	[38]
Critical appraisal	control/pre-test	[44]	[44]	[39]	[44]
		[39]	[39]	[44]	[39]
E-learning pure	no intervention	[8]	[8]	[8]		[8]
Various, mainly multifaceted EBHC training with workshops, lectures, longer EBHC courses, small group discussions, journal club, practical sessions (classroom based), presentation, mentoring, online support, e-mail list	control/pre-test	[45]	[45]	[45]	[45]
Various, mainly multifaceted EBPHC interventions with mixed lectures and clinically integrated (majority at least 3 steps of EBHC)	control/pre-test	[42]	[42]	[42]	[42]
Postgraduate students and healthcare professionals, managers, decision makers (15 reviews)
Journal Club	no intervention	[35]		[35]	[35]	[36]	[35]
		[34]	[36]	[37]	[32]		[32]
		[32]		[32]	[34]
		[37]		[34]	[37]
		[36]		[36]
Critical appraisal /Critical appraisal course/workshop, journal club, conference, presentations, reading, seminar	control/no intervention/pre-test	[41]		[33]	[41]
		[28]		[36]	[36]
		[33]		[28]	[33]
Blended	no intervention	[8]	[8]		[8]	[8]
Standalone EBHC	control/pre-test	[12]	[12]	[12]	[12]
		[37]		[37]
Clinically integrated //Various educational interventions supporting implementation of EBHC (lectures, seminars, workshops, mentors, fellowship, projects in practice or combinations)	control/pre-test	[12]	[12]	[12]	[12]			[48]
		[37]		[37]	[37]
Workplace education online	pre-test			[46]
Workplace education face-to-face	pre-test	[46]		[46]	[46]
EBHC course				[36]		[32]
	control/pre-test			[40]		[36]
Multifaceted intervention/interactive workshops	control/pre-test	[36]	[36]	[43]	[36]	[36]
				[40]
		[32]		[32]	[29]
Undergraduate students (5 reviews)
Critical appraisal course, lectures, seminars, tutorials	control/pre-test	[41]			[33]
		[33]		[33]
E-learning pure	no intervention/pre-test	[30]		[30]
Standalone short instructions (seminar, workshop, short course)	control/pre-test	[30]	[30]	[30]	[30]
EBHC course	control	[40]		[40]	[40]
Clinically integrated	control/pre-test	[30]	[30]	[30]
Multifaceted interventions (lecture, seminar, reading, small group work, practical session, individual work, personal digital assistant; presentation, mentoring; also (including various EBHC teaching interventions based on theory)	no intervention/pre-test	[30]	[30]	[47]	[47]
		[47]	[47]
Intervention vs other intervention
Intervention		EBHC knowledge	attitudes	skills	behavior	Total score (>1 outcome)	Use in clinical practice	Patients outcomes
Mixed group of participants (undergraduate, postgraduate, healthcare professionals) (1 review)
E-learning pure	face-to-face	[8]	[8]	[8]
Blended	pure e-learning	[8]		[8]
Blended	face-to-face	[8]	[8]	[8]	[8]	[8]
Postgraduate students and healthcare professionals, decision makers (3 reviews)
E-learning	lecture based clinically intergrated	[32]	[32]
E-learning	another e-learning			[8]
Journal club face to face	journal club online			[32]
Workplace education online	traditional face-to-face	[46]
Undergraduate students (2 reviews)
E-learning	traditional face-to-face	[30]	[30]	[30]
Problem-based learning EBHC teaching in small group	usual EBHC teaching (whole class)	[30]	[30]
Computer assissted self-directed EBHC	directed EBHC workshops	[40]		[40]	[40]

## Sheet: Ahmadi 30
Study	Population	Intervention	EBM knowledge	EBM attitudes	EBM skills	Behavior	Use in clinical practice	Composite score (knowledge and skills)	Patient outcomes	comments			effect
Ahmadi [30]	UG	clinically intergrated	^	?	^--					minimal change in attitudes in one study; no change in one study			^	inconsistent improvement
Ahmadi [30]	UG	e-learning vs none			^					quality of studies			^--	not consistent improvement
Ahmadi [30]	UG	e-learning vs traditional face to face	--	--	--					as effective			v	favours control intervention
Ahmadi [30]	UG	e-learning vs-pre-test	^							quality of studies			--	no difference
Ahmadi [30]	UG	Multicomponent interventions (lecture, seminar, reading, small group work, practical session, individual work, personal digital assistant) vs no teaching	^--	^										not assessed
Ahmadi [30]	UG	Problem-based learning vs traditional	v	v									?	inconclusive
Ahmadi [30]	UG	Standalone short instructions (seminar, workshop, short course)	^--	^	^--	^--				quality of studies; tools
UG (medical, clinical and osteopathic medicine students,clinical clerks (n=2881); Interns (n=292)
10 RCT; 6 non-RCT; 11 BA
Back to Summary

## Sheet: Ahmadi 32
Study	Population	Intervention	EBM knowledge	EBM attitudes	EBM skills	Behavior	Use in clinical practice	Composite score (knowledge and skills)	Patient outcomes	comments			effect
Ahmadi [32]	PG	EBM course vs pre-tes						^					^	inconsistent improvement
Ahmadi [32]	PG	journal club traditional vs online			^								^--	not consistent improvement
Ahmadi [32]	PG	journal club vs pre-test	^		^	^	^--			reading habits; The least perceived improvement occurred in the ability to critically appraise and assimilate evidence into clinical care.			v	favours control intervention
Ahmadi [32]	PG	e-learning vs traditional lecture based clinically intergrated	-- (1RCT)	-- (1RCT)									--	no difference
Ahmadi [32]	PG	Multicomponent intervention including workshops on critical appraisal, search and journal clubs vs pre-test	?increase of unclear significance		?increase of unclear significance					search skills				not assessed
Residents (surgery)													?	inconclusive
JC: 1 RCT; 3 BA; 3 surveys and 1 observational study
EBM: 1 RCT; 3 BA; 3 surveys
Back to Summary

## Sheet: Audet 33
Study	Population	Intervention	EBM knowledge	EBM attitudes	EBM skills	Behavior	Use in clinical practice	Composite score (knowledge and skills)	Patient outcomes	comments			effect
Audet [33]	PG residents and interns	teaching critical appraisal (lectures, seminars, reading/journal clubs)	^ (2 studies, improved: Journal-club or 30-45 minutes conference once a week)		^ (improved: one hour weekly sessions)	^ (improved: journal club)				low quality			^	inconsistent improvement
Audet [33]	UG	teaching critical appraisal (lectures, seminars, reading clubs) pre/post test	^ 1 study		^ reading ability, ability to read critically	^1 nonRCT (changed behaviour: confidence and reading habits)				only one study had no education as control, four studies used regular epidemiological teaching, reading ability changed in Ug and PG; methodological quality allowing valid results in only two studies (PG)			^--	not consistent improvement
UG (Medical students); PG (Residents);													v	favours control intervention
2 RCT (post-test only); 3 nonRCTs; 3 CBA; 1 BA; 1 CS													--	no difference
Back to Summary														not assessed
													?	inconclusive

## Sheet: Coomarasamy 12
Study	Population	Intervention	EBM knowledge	EBM attitudes	EBM skills	Behavior	Use in clinical practice	Composite score (knowledge and skills)	Patient outcomes	comments			effect
Coomarasamy [12]	PG	clinically integrated EBM vs control/pre-test	^	^	^	^				behavior: changes in reading habits, choice of information resources, changes in management of patients and guidelines			^	inconsistent improvement
Coomarasamy [12]	PG	standalone vs control/pre-test	^ --(improvement in RCTs and NRCT)	--	(no effect in1 RCT and 3 NRCT; improved in 3 nonRCT)--	(no effect in 2RCTs and 4 NRCT, improved in 3 NRCT)--				behavior: changes in reading habits, choice of information resources, changes in management of patients and guidelines			^--	not consistent improvement
PG and HC professionals (CME activities)													v	favours control intervention
4 RCT; 7 nonRCT; 12 BA													--	no difference
Back to Summary														not assessed
													?	inconclusive

## Sheet: Deenadayalan 34
Study	Population	Intervention	EBM knowledge	EBM attitudes	EBM skills	Behavior	Use in clinical practice	Composite score (knowledge and skills)	Patient outcomes	comments			effect
Deenadayalan [34]	PG	Journal club vs control/pre-test	^		^	^				reading			^	inconsistent improvement
UG, graduates, PG and HC professionals (clinicians: obstetrics and gynaecology; clinical epidemiology and biostatistics; internal medicine; psychiatry; nursing; geriatric medicine)													^--	not consistent improvement
3 RCT’s; 3 CT’s; 2 Cohort studies; 3 Curriculum reports; 5 Reports; 1 un blinded interventional study; 1 review of journal club; 1 feasibility study; 1 personal experience report; 1 pilot study													v	favours control intervention
Back to Summary													--	no difference
														not assessed
													?	inconclusive

## Sheet: Ebbert 35
Study	Population	Intervention	EBM knowledge	EBM attitudes	EBM skills	Behavior	Use in clinical practice	Composite score (knowledge and skills)	Patient outcomes	comments			effect
Ebbert [35]	PG	Journal club vs control	^(1RCT)--		--	^ (RCT)--	^ (RCT)-- (cohort; BA)			reading, use in clinical practice; critical appraisal skills not imp			^	inconsistent improvement
Ebbert [35]	PG	Journal club vs pre-test	^--			--^							^--	not consistent improvement
PG students (internal medicine, paediatrics, emergency medicine, obstetrics and gynaecology; physical medicine and rehabilitation)													v	favours control intervention
1 RCT; 3 non-RCT; 1 BA; 2 cross-sectional studies													--	no difference
Back to Summary														not assessed
													?	inconclusive

## Sheet: Fiander 29
Study	Population	Intervention	EBM knowledge	EBM attitudes	EBM skills	Behavior	Use in clinical practice	Composite score (knowledge and skills)	Patient outcomes	comments			effect
Fiander [29]	HP	Multifacedted intervention/interactive workshop				^ 3 rcts				due to heterogeneity in duration and content, not clear which aspect of education provided improvement; low certainty evidence			^	inconsistent improvement
													^--	not consistent improvement
Total: PG (Physicians (n=352), residents (n=48), allied health practitioners (n=135)); 40 hospitals with maternity/obstetric/gynecologic unit; included educational interventions: residents (n=48), allied health practitioners (n=135); 0 hospitals with maternity/obstetric/gynecologic unit													v	favours control intervention
Total: 2 RCT, 4 cluster RCT; included educational interventions: 1 RCT, 2 cluster RCTs													--	no difference
														not assessed
													?	inconclusive
Organisational only - not inluced in the overview
Fiander [40]	HP	electronic vs printed				(1 RCT) --
Fiander [40]	HP	mobile vs stationary				^ 1RCT
Fiander [40]	HP	tailored full service electronic health information vs standard interface				^--1RCT				increased logins into the system, less use of 2 databases
Back to Summary

## Sheet: Flores Mateo 36
Study	Population	Intervention	EBM knowledge	EBM attitudes	EBM skills	Behavior	Use in clinical practice	Composite score (knowledge and skills)	Patient outcomes	comments			effect
Flores Mateo [36]	PG HP	EBP course			^ (1 RCT)			^(1BA)					^	inconsistent improvement
Flores Mateo [36]	PG HP	Journal club	--(1 CT)	^(1BA)	^ (1CT)			-- (1CT)					^--	not consistent improvement
Flores Mateo [36]	PG HP	Multifaceted interventions	^ (1 RCT)	--(1 RCT)		^ (1RCT)		^(1BA)--(1CT)					v	favours control intervention
Flores Mateo [36]	PG HP	Critical appraisal workshops			^ (1RCT, 2BA)	^(1RCT)				behaviour and attitudes based on Taylor 2002 study- not consistent with results of primary study (no diffeence shown)			--	no difference
PG HC professionals; medical interns; physicians; public health physicians, surgeons, occupational therapists; general practitioners, residents (medical, primary care, family medicine, psychiatry, emergency medicine, internal medicine, paediatric); medical research, managerial and nursing staff;EBM experts, third year medical students;														not assessed
11 RCT’s; 5 non-RCTs; 8 BA													?	inconclusive
Back to Summary

[truncated: 14 more sheets: Green 37, Harris 38, Hecht 45, Hines 46, Horsley 28, Horsley 43, Hyde 39, Illic 40, Norman 41, Ramis 47, Rohwer 8, Taylor 44, Wong 42, Wu 48]
